# Supplementary material for: Thermal Conductivity of Liquid trans-1,2-Dichloroethene (R-1130(E)): Measurement and Modeling
Source: Int J Thermophys. Author manuscript; Available in PMC 2025 Jan 14. (PMC11729616; doi:10.1007/s10765-024-03334-2)
Supplement: Supp1 [file NIHMS2022139-supplement-Supp1.zip]

Archive with 5 entries (4 files):
- SI_R1130E_TCx_IJOT/SI_R1130E_TCx_IJOT/
- SI_R1130E_TCx_IJOT/SI_R1130E_TCx_IJOT/R1130E.FLD
- SI_R1130E_TCx_IJOT/SI_R1130E_TCx_IJOT/R1130E_RES_SI.txt
- SI_R1130E_TCx_IJOT/SI_R1130E_TCx_IJOT/R1130E_TCx_SI_TD.txt
- SI_R1130E_TCx_IJOT/SI_R1130E_TCx_IJOT/SI_R1130E_TCx_IJOT_FA.docx
