# Supplementary material for: Thermal Conductivity of Liquid trans-1,2-Dichloroethene (R-1130(E)): Measurement and Modeling
Source: Int J Thermophys. Author manuscript; Available in PMC 2025 Jan 14. (PMC11729616; doi:10.1007/s10765-024-03334-2)
Supplement: Supp1 [file NIHMS2022139-supplement-Supp1.zip › SI_R1130E_TCx_IJOT/SI_R1130E_TCx_IJOT/R1130E.FLD]

R1130(E)                   !short name 
156-60-5                   !CAS number
trans-1,2-Dichloroethylene !Full name
ClCH=CHCl(E)               !Chemical formula {C2H2Cl2}
trans-1,2-Dichloroethene   !synonym2
96.938                     !Molar mass [g/mol]  
223.31                     !Triple point temperature [K] (NIST TDE v10.4.3 Build 39, database version 10.18) 
320.88                     !Normal boiling point [K] (Tanaka et al. 2022, doi: 10.1007/s10765-022-02986-2)
516.5                      !Critical temperature [K] (McGovern, 1943, doi:10. 1021/ ie504 08a003)
5510.                      !Critical pressure [kPa] (McGovern, 1943, doi:10. 1021/ ie504 08a003)
4.435                      !Critical density [mol/L] (Tanaka et al. 2022, doi: 10.1007/s10765-022-02986-2)
0.2137                     !Acentric factor (Tanaka et al. 2022, doi: 10.1007/s10765-022-02986-2)
0.                         !Dipole moment [Debye] (calculated with Gaussian 09, Tanaka et al. 2022, doi: 10.1007/s10765-022-02986-2)
IIR                        !default reference state
10.0                       !Version number
1150                       !UN Number                                                 :UN:
halocb                     !Family                                                    :Family:
????                       !Heating value (upper) [kJ/mol]                            :Heat:
1S/C2H2Cl2/c3-1-2-4/h1-2H/b2-1+           !Standard InChI String                :InChi:
KFUSEUYYWQURPO-OWOJBTEDSA-N               !Standard InChI Key                   :InChiKey:
????                                      !Alternative fluid for mixing rules   :AltID:
33d71e10                                  !Hash number from InChI Key           :Hash:


! 10-02-23 MLH, Original version.


#EOS
PRT  translated Peng-Robinson equation
?LITERATURE REFERENCES \
?Peng Robinson EOS
?Peng, D.-Y., Robinson, D.B.," A New Two-Constant Equation of State"
? Ind. Eng. Chem. Fund. 15:59-64, 1976 doi: 10.1021/i160057a011
?
?constant volume translation factor as implemented in
?Diky, V. V.;  Chirico, R. D.;  Wilhoit, R. C.;  Dong, Q.; Frenkel, M., 
? "Windows-Based Guided Data Capture Software for Mass-Scale Thermophysical and Thermochemical Property Data Collection" 
? J. Chem. Inf. Comp. Sci. 43:15-24, 2003 doi: 10.1021/ci025534t
!end of info section
200.               !Lower temperature limit [K]
550.               !Upper temperature limit [K]
100000.            !Upper pressure limit [kPa]
20.0               !Maximum density [mol/L]
CPP                !pointer to Cp0 model
96.938             !molecular weight [g/mol]      
0.2137             !acentric factor               
516.5              !critical temperature [K]      
5510               !critical pressure [kPa]       
4.435              !critical density [mol/L]      
8.314472           !gas constant [J/mol-K]
1                  !Number of parameters for translation
-0.00578           !value of translation parameter


#AUX   !---Auxiliary function for Cp0
CPP    !Ideal gas heat capacity function for R1130(E).
?
?```````````````````````````````````````````````````````````````````````````````
?Akasaka, R., 2022. as presented in Tanaka et al. 2022, 
?calculated from Gaussian 09.
? see supplemental information file in 
?Tanaka, K., Kondou, C., Fukuda, S., and Akasaka, R., 
? "Vapor pressure, (p,rho,T) behavior, saturated densities, and surface tension of trans-1,2-Dichloroethene [R1130(E)],"
? Int. J. Thermophys. 43:69, 2022. DOI: 10.1007/s10765-022-02986-2
?
!```````````````````````````````````````````````````````````````````````````````
0.                 !
10000.             !
0.                 !
0.                 !
1.0  8.314462618   !Reducing parameters for T, Cp0
1 12  0 0   0 0 0  !Nterms:  polynomial, exponential, cosh, sinh
 4.0        0.0
 1.         308.29
 1.         342.23
 1.         504.04
 1.         1129.10
 1.         1172.53
 1.         1224.95
 1.         1344.46
 1.         1773.05
 1.         1884.14
 1.         2396.00
 1.         4667.84
 1.         4672.66


++++++++++++++++++++++++++++++++++++++++++++++++++++++++++++++++++++++++++++++++

#TRN   !---ECS Transport---
ECS    !Extended Corresponding States model (R134A reference) Fit to limited data using model below
:DOI: 10.6028/NIST.IR.8209
?
?```````````````````````````````````````````````````````````````````````````````
?
? *** ESTIMATION METHOD--- NOT STANDARD REFERENCE QUALITY---
? Fit to NIST liquid phase thermal conductivity data Sept 2023. No vapor data. 
? Estimated uncertainty of liquid phase thermal conductivity from 243 - 343 K and pressures to 25 MPa is 0.73%
? Limited data for liquid viscosity. No vapor data.
? Estimated uncertainty of liquid phase viscosity from 224 - 303 K and atmospheric pressure is 3.8%
?
?The Lennard-Jones parameters were estimated with the method of Chung, T.H., Ajlan, M., Lee, L.L., and Starling, K.E., "Generalized Multiparameter Correlation for Nonpolar and Polar Fluid Transport Properties," Ind. Eng. Chem. Res., 27:671-679, 1988.
?
!```````````````````````````````````````````````````````````````````````````````
200.               !Lower temperature limit [K]
550.               !Upper temperature limit [K]
100000.            !Upper pressure limit [kPa]
20.0               !Maximum density [mol/L]
FEQ R134A.fld
VS1                !Model for reference fluid viscosity
TC1                !Model for reference fluid thermal conductivity
BIG                !Large molecule identifier
1.0 0. 0. 0.       !Large molecule parameters
1                  !Lennard-Jones flag (0 or 1) (0 => use estimates)
0.492              !Lennard-Jones coefficient sigma [nm]
410.1485           !Lennard-Jones coefficient epsilon/kappa [K]
1  0  0            !Number of terms in f_int term in Eucken correlation, spare1, spare 2
1.25d-3  0.   0.   0.       !Coefficient, power of T, spare 1, spare 2
2  0  0                     !Number of terms in psi (visc shape factor): poly,spare1,spare2
  0.997079d0     0. 0. 0.   !Coefficient, power of Tr, power of Dr, spare
-1.614780d-2     0. 1. 0.   !Coefficient, power of Tr, power of Dr, spare
2  0  0                     !Number of terms in chi (t.c. shape factor): poly,spare1,spare2
0.911215d0        0. 0. 0.  !Coefficient, power of Tr, power of Dr, spare
2.17939d-2        0. 1. 0.  !Coefficient, power of Tr, power of Dr, spare
TK3                         !Pointer to critical enhancement auxiliary function


#AUX   !---Auxiliary function for the thermal conductivity critical enhancement
TK3    !Simplified thermal conductivity critical enhancement for R-1330(E) of Perkins et al. (2013).
:DOI: 10.1007/s10765-013-1409-z
?
?```````````````````````````````````````````````````````````````````````````````
?Perkins, R.A., Sengers, J.V., Abdulagatov, I.M., and Huber, M.L.,
? "Simplified Model for the Critical Thermal-Conductivity Enhancement in Molecular Fluids,"
? Int. J. Thermophys., 34(2):191-212, 2013. doi: 10.1007/s10765-013-1409-z
?
!```````````````````````````````````````````````````````````````````````````````
0.                 !
10000.             !
0.                 !
0.                 !
9 0 0 0            !# terms:  terms, spare, spare, spare
1.0  1.0  1.0      !Reducing parameters for T, rho, tcx [mW/(m-K)]
0.63               !Nu (universal exponent)
1.239              !Gamma (universal exponent)
1.02               !R0 (universal amplitude)
0.063              !Z (universal exponent--not used for t.c., only viscosity)
1.0                !C (constant in viscosity eqn = 1/[2 - (alpha + gamma)/(2*nu)], but often set to 1)
0.207e-9           !Xi0 (amplitude) [m]
0.061              !Gam0 (amplitude) [-]
0.598e-9           !Qd_inverse (modified effective cutoff parameter) [m]; generic number, not fitted to data
774.75             !Tref (reference temperature)=1.5*Tc [K]


~~~~~~~~~~~~~~~~~~~~~~~~~~~~~~~~~~~~~~~~~~~~~~~~~~~~~~~~~~~~~~~~~~~~~~~~~~~~~~~~
#STN   !---Surface tension---
ST1    !Surface tension model of Tanaka et al. (2022)
:DOI: 10.1007/s10765-022-02986-2
?
?LITERATURE REFERENCES \
?Tanaka, K., Kondou, C., Fukuda, S., and Akasaka, R., 
? "Vapor pressure, (p,rho,T) behavior, saturated densities, and surface tension of trans-1,2-Dichloroethene [R1130(E)],"
? Int. J. Thermophys. 43:69, 2022. DOI: 10.1007/s10765-022-02986-2
?
!```````````````````````````````````````````````````````````````````````````````
0.                 !
10000.             !
0.                 !
0.                 !
1                  !Number of terms in surface tension model
516.5              !Critical temperature (dummy)
0.07021     1.25   !Sigma0 and n


#PS    !---Vapor pressure---
PS5    !Vapor pressure equation for R1130E of Tanaka et al. (2022).
?
?```````````````````````````````````````````````````````````````````````````````
?Tanaka, K., Kondou, C., Fukuda, S., and Akasaka, R., 
? "Vapor pressure, (p,rho,T) behavior, saturated densities, and surface tension of trans-1,2-Dichloroethene [R1130(E)],"
? Int. J. Thermophys. 43:69, 2022. DOI: 10.1007/s10765-022-02986-2
?
?Functional Form:  P=Pc*EXP[SUM(Ni*Theta^ti)*Tc/T] where Theta=1-T/Tc, Tc and Pc
? are the reducing parameters below, which are followed by rows containing Ni and ti.
?
!```````````````````````````````````````````````````````````````````````````````
0.                 !
10000.             !
0.                 !
0.                 !
516.5    5510.0    !Reducing parameters
4 0 0 0 0 0        !Number of terms in equation
-8.2557  1.0
 5.3577  1.5
-7.8748  2.5
 11.634  5.0


@END
c          2         3         4         5         6         7         8
c2345678901234567890123456789012345678901234567890123456789012345678901234567890
