# Supplementary material for: Thermal Conductivity of Liquid trans-1,2-Dichloroethene (R-1130(E)): Measurement and Modeling
Source: Int J Thermophys. Author manuscript; Available in PMC 2025 Jan 14. (PMC11729616; doi:10.1007/s10765-024-03334-2)
Supplement: Supp1 [file NIHMS2022139-supplement-Supp1.zip › SI_R1130E_TCx_IJOT/SI_R1130E_TCx_IJOT/R1130E_RES_SI.txt]

#This file provides the values of the calculated RES model components to predict thermal conductivity with a scaling factor of 1.0 and global ni parameters
#T = temperature; P = pressure; TCx_res+ = dimensionless residual thermal conductivity; TCx_res = residual thermal conductivity; Tcx(rho=0) = thermal conductivity at zero-density.
T (K)		P (MPa)		TCx_res+		TCx_res (mW/m-K)	TCx(rho=0) (mW/m-K)
242.847		9.943		55.02549781		129.4529768		6.862992274
243.215		9.9444		54.9080289		129.3543062		6.87827894
243.629		9.9367		54.7752962		129.24141		6.895496531
244.057		9.937		54.63925547		129.1261452		6.913318701
244.534		9.9358		54.48792805		128.9972346		6.933207991
242.754		9.9213		55.05313282		129.4738335		6.85913173
243.125		9.9082		54.93320765		129.3716006		6.874538799
242.697		9.9077		55.07005018		129.486559		6.856766122
243.068		9.8955		54.95016853		129.3845067		6.872170564
243.477		9.8823		54.81835722		129.271919		6.889172626
243.92		9.8798		54.67713391		129.1520855		6.907611471
242.813		8.3604		54.88007502		129.1586905		6.861580767
243.184		8.3473		54.7600065		129.0555635		6.876990556
243.593		8.3388		54.62855537		128.9428937		6.893998505
244.035		8.3512		54.48903291		128.8251903		6.912402055
244.506		8.3432		54.33867859		128.6954774		6.932039708
242.81		8.3425		54.87925808		129.1560483		6.86145623
243.178		8.3528		54.76247208		129.0582559		6.876741205
243.589		8.3264		54.62859591		128.9415719		6.893832068
244.032		8.3154		54.4864162		128.8190299		6.912277063
242.73		6.863		54.75711033		128.8904734		6.858135635
243.102		6.8799		54.63948912		128.7921153		6.873583147
243.516		6.8956		54.50861333		128.6819417		6.890794934
243.951		6.9147		54.37174282		128.5665761		6.908902685
242.586		7.128		54.82995812		128.9814655		6.85216057
242.962		7.1401		54.71048956		128.8812554		6.86776755
243.375		7.1474		54.57900097		128.7699047		6.88493056
243.821		7.1533		54.43720059		128.6491348		6.903488716
244.297		7.1651		54.28686512		128.5211731		6.923322371
242.602		6.2093		54.73242494		128.7974632		6.852824339
242.986		6.2139		54.60954414		128.693075		6.868764337
243.405		6.2207		54.47599003		128.5794032		6.886178093
243.856		6.2267		54.33250546		128.4566509		6.904946117
242.466		6.1703		54.77224778		128.8270784		6.847183318
242.841		6.1794		54.65259931		128.7260602		6.862743174
243.246		6.1922		54.52400665		128.6174393		6.879567443
243.697		6.1879		54.37932819		128.4926804		6.898326574
244.171		6.1915		54.22854053		128.363002		6.918069555
242.238		4.4578		54.67186568		128.5516416		6.837731474
242.615		4.4706		54.5515784		128.4499086		6.853363674
243.029		4.478		54.41914445		128.3367504		6.870550425
243.478		4.4737		54.27464935		128.2114135		6.889214222
242.447		4.4753		54.60620837		128.4973264		6.846395417
242.82		4.4866		54.48721961		128.3963546		6.86187136
243.234		4.4975		54.35532106		128.2838445		6.879068653
243.678		4.4977		54.21307827		128.1607414		6.897535769
244.158		4.496		54.05955685		128.0271007		6.91752771
242.29		3.4883		54.55561643		128.3436142		6.839886588
242.679		3.487		54.42993556		128.2351383		6.856019171
243.094		3.4859		54.2962265		128.1193377		6.873250762
243.544		3.4961		54.15281671		127.9959253		6.891959784
242.423		3.4898		54.51281115		128.3069301		6.845400238
242.8		3.4955		54.39182392		128.2031654		6.861041112
243.656		3.4898		54.11627401		127.9633949		6.896620156
244.137		3.4928		53.96273444		127.8296696		6.916652466
242.246		2.4896		54.46659727		128.1546699		6.838063008
242.627		2.485		54.34298658		128.0471549		6.853861541
243.046		2.4761		54.20699037		127.9279948		6.871256616
243.499		2.4599		54.05967398		127.7976508		6.890087751
242.398		2.4489		54.41321079		128.1039161		6.84436367
242.777		2.4503		54.29098247		127.9981085		6.860086388
243.195		2.4465		54.15596204		127.8801931		6.87744771
243.637		2.4571		54.01510088		127.7583433		6.895829448
244.122		2.4609		53.86017867		127.6228706		6.916027324
242.199		1.2411		54.35160287		127.9138383		6.836115359
242.579		1.2462		54.22912501		127.8078274		6.851870181
242.992		1.2472		54.0958712		127.6915501		6.869013545
243.444		1.2242		53.94789783		127.5591579		6.887800052
243.174		1.2022		54.03248084		127.6308955		6.876574973
243.625		1.1936		53.88650397		127.5016588		6.895330076
244.112		1.1894		53.72987237		127.3629655		6.915610579
242.242		0.1004		54.21753442		127.6670555		6.83789724
242.614		0.0947		54.09638392		127.5603554		6.853322186
243.041		0.0801		53.95681409		127.4360536		6.871048909
243.497		0.07		53.80875463		127.3042691		6.890004555
242.352		0.0628		54.17787888		127.6280814		6.842456587
242.743		0.0588		54.05084173		127.5162805		6.858675178
243.152		0.0414		53.91688667		127.3964383		6.875660736
243.604		0.0285		53.76991182		127.2651331		6.894456218
244.086		0.0246		53.61468404		127.1269777		6.914527099
261.811		25.1135		50.79349217		127.3466382		7.672253278
262.613		25.1087		50.56885335		127.1373157		7.707423636
263.063		25.1174		50.44435045		127.0219291		7.727190445
263.565		25.1129		50.30454968		126.8903384		7.749269192
261.793		21.7273		50.48114456		126.6911854		7.67146478
262.603		21.726		50.25392824		126.4768575		7.706984641
263.06		21.7271		50.12640423		126.3561473		7.727058588
263.555		21.722		49.98807903		126.2240205		7.748829091
262.038		21.7429		50.41381796		126.629561		7.682200367
262.485		21.7402		50.28829045		126.5108846		7.701805383
262.966		21.7426		50.15410195		126.3841182		7.722927608
261.634		17.9648		50.16398694		125.9783236		7.664501354
262.904		17.9698		49.80735814		125.637054		7.720203481
261.737		17.9692		50.13534983		125.9514931		7.669011916
262.117		17.9682		50.02817543		125.8489426		7.685663541
263.018		17.9689		49.77534892		125.6061003		7.725212704
263.51		17.9674		49.6376906		125.4729186		7.746848779
261.521		15.1042		49.91388204		125.4187387		7.659554301
261.908		15.1037		49.80433839		125.3128405		7.67650306
262.811		15.1128		49.55076237		125.0675723		7.716118129
261.698		15.102		49.8635521		125.3699032		7.667303887
262.529		15.111		49.62990614		125.1444343		7.703736442
262.986		15.1231		49.5026357		125.0217899		7.723806454
263.476		15.1181		49.36477177		124.88637		7.745352699
261.399		11.9239		49.62753517		124.7788923		7.654214911
262.692		11.924		49.26124461		124.4189405		7.710892104
261.665		11.8916		49.54864054		124.6979693		7.665858771
262.046		11.876		49.43897979		124.5885556		7.682551035
262.96		11.8894		49.18212565		124.3366878		7.722663963
263.459		11.884		49.04119008		124.1962129		7.744604709
261.24		8.8069		49.35029773		124.1447982		7.647258811
262.54		8.8022		48.97989096		123.7754589		7.704219242
261.644		8.7919		49.23345664		124.027137		7.664939218
262.943		8.7893		48.86444314		123.6581841		7.721916993
263.452		8.7927		48.72109561		123.5143128		7.744296723
261.073		5.8283		49.08208459		123.5257376		7.639955906
262.388		5.8221		48.70554129		123.1453075		7.697549071
262.9		5.8145		48.55916621		122.9956737		7.720027746
261.604		5.8043		48.92736716		123.3673627		7.663187832
261.989		5.8052		48.8174578		123.2565708		7.680052689
262.913		5.7984		48.55373585		122.9882107		7.720598891
263.426		5.8042		48.40897675		122.8411777		7.743152825
260.923		2.6972		48.78430222		122.8480759		7.633399195
261.317		2.6924		48.67028799		122.7313664		7.650627119
261.752		2.6982		48.54594411		122.6049891		7.669668897
261.214		2.5657		48.6859224		122.7318791		7.646121617
261.601		2.5507		48.57296386		122.6146463		7.663056485
262.039		2.5495		48.44717173		122.4855374		7.6822442
262.52		2.5534		48.30998418		122.3448325		7.703341434
263.026		2.5578		48.16612227		122.1967169		7.725564285
259.662		0.0809		48.85837075		122.6033364		7.578383532
260.063		0.0817		48.74168121		122.4843064		7.595858335
260.493		0.0841		48.61703471		122.3569055		7.614617911
261.191		0.0763		48.41405437		122.1470011		7.645115704
261.585		0.0635		48.29889116		122.0263192		7.662355988
261.17		0.0715		48.41957949		122.15211		7.644197315
261.56		0.0852		48.30855754		122.039024		7.661261522
262.01		0.055		48.17555971		121.897277		7.680973088
263.013		0.1343		47.89700987		121.6164187		7.72499297
281.893		24.9661		45.47966736		122.0052148		8.574886883
282.314		24.9536		45.37394332		121.8891826		8.594285398
282.786		24.951		45.25682604		121.7615107		8.616056313
283.299		24.9411		45.12920533		121.6210746		8.63974521
282.069		24.9229		45.43173809		121.9483705		8.582994176
282.492		24.9254		45.32708352		121.8350465		8.60249283
282.975		24.9197		45.20706362		121.7036708		8.62478055
283.485		24.9253		45.0818316		121.5674175		8.648341065
284.047		24.926		44.94372558		121.4159413		8.674335743
281.797		21.5153		45.16292268		121.2620824		8.570466118
282.231		21.5159		45.05481911		121.1432848		8.590459491
282.707		21.5056		44.93546589		121.0104022		8.6124108
283.213		21.5044		44.80992242		120.8712488		8.635772022
281.993		21.4937		45.11187796		121.2034844		8.579492894
282.414		21.4908		45.00677582		121.0874057		8.5988959
281.98		21.4895		45.11469786		121.2060952		8.578894052
282.41		21.4854		45.00722904		121.0872751		8.598711459
282.89		21.4817		44.88766405		120.9547379		8.620856481
283.41		21.4856		44.75930069		120.8128474		8.644874553
283.97		21.483		44.62080988		120.6583575		8.67077222
282.126		18.1211		44.7361087		120.3896094		8.585620542
282.595		18.1181		44.61871144		120.2578626		8.607243616
283.119		18.12		44.48846024		120.1117792		8.631430134
281.922		18.1282		44.78786764		120.4482373		8.576222516
282.358		18.125		44.67855167		120.3257145		8.596313887
282.836		18.1225		44.55912116		120.1915205		8.618363943
283.36		18.1122		44.42778926		120.0425022		8.642563876
283.921		18.1096		44.28848505		119.8848014		8.668504849
281.515		14.5576		44.51692939		119.7144677		8.557485819
281.955		14.5622		44.40670799		119.5902203		8.577742484
282.432		14.573		44.28815079		119.4568368		8.599725903
282.294		14.8347		44.3505353		119.5596453		8.593363426
282.772		14.8322		44.2305853		119.4228836		8.615410225
283.305		14.8312		44.09740598		119.2706849		8.640022438
283.87		14.832		43.95686785		119.1096506		8.666145203
281.197		11.8115		44.30251967		119.1340632		8.542858669
281.59		11.8091		44.20283293		119.0197091		8.560937196
282.023		11.8113		44.09378284		118.8948252		8.580874905
282.533		11.8112		43.96539087		118.7469385		8.604383784
283.076		11.8119		43.82918536		118.5895356		8.629444264
281.357		11.8034		44.26113404		119.0857502		8.550216887
281.76		11.8031		44.15923996		118.9689824		8.568762545
282.201		11.8022		44.04794179		118.8409632		8.589076814
282.686		11.8058		43.92635947		118.7012013		8.611441851
283.217		11.802		43.7927835		118.5461041		8.635956804
281.337		8.3426		43.88404358		118.2175143		8.54929696
281.743		8.3408		43.78071603		118.0969297		8.567979871
282.187		8.3371		43.66779061		117.9645006		8.588431598
282.685		8.3362		43.54182857		117.8166694		8.611395712
283.219		8.3292		43.40646794		117.6564205		8.636049196
281.285		8.3057		43.89312753		118.2234034		8.54690535
281.682		8.3047		43.79213848		118.105673		8.565171707
282.125		8.3057		43.67995078		117.9747416		8.585574462
283.151		8.2991		43.42018285		117.6687564		8.632908118
281.094		5.7658		43.65330642		117.6184554		8.538123268
281.477		5.7646		43.55536808		117.5029705		8.555737351
282.378		5.7572		43.32526095		117.2297189		8.597235996
282.893		5.7574		43.19475949		117.0744866		8.620994965
281.049		5.7459		43.6625232		117.6267273		8.53605476
281.44		5.7505		43.56318386		117.510367		8.554035043
281.863		5.7461		43.45487974		117.3818971		8.573505289
282.329		5.7491		43.33676387		117.2423263		8.594976905
282.844		5.745		43.20572775		117.08595		8.618733188
281.06		2.9407		43.33260051		116.8709163		8.536560375
281.445		2.9359		43.2332526		116.7516212		8.554265076
281.866		2.9402		43.12598583		116.6236718		8.573643444
282.341		2.933		43.0038299		116.4758654		8.595530129
282.865		2.9284		42.86983421		116.31355		8.61970249
281.058		2.9237		43.3311034		116.8668951		8.536468444
281.447		2.9229		43.23120011		116.7474538		8.55435709
281.875		2.9196		43.12124061		116.6152594		8.574057915
282.343		2.921		43.00189368		116.4719473		8.595622334
281.227		0.0768		42.94569235		116.0249459		8.544238126
281.381		0.0714		42.9053338		115.9752627		8.551320857
281.553		0.0697		42.86082539		115.9209743		8.559234441
281.714		0.0692		42.81933416		115.8704472		8.566644792
281.9		0.0733		42.77201732		115.8133789		8.575209269
280.776		0.0548		43.05946898		116.1596938		8.523510472
281.136		0.0515		42.96608207		116.0462574		8.540054071
281.323		0.0445		42.91699933		115.9858021		8.548653037
281.535		0.0491		42.86294384		115.9207763		8.558406127
300.808		24.8025		41.00692681		116.8078789		9.464501525
301.171		24.7994		40.92562001		116.7067897		9.481923256
301.504		24.7966		40.85117918		116.6140237		9.497916303
301.87		24.7898		40.76913604		116.5110894		9.515506504
301.135		24.7605		40.92966496		116.7070786		9.480194916
301.54		24.7522		40.83862323		116.593011		9.499645918
301.985		24.7543		40.73997003		116.4704039		9.521036125
302.48		24.7541		40.63025641		116.3333107		9.544851954
302.996		24.7497		40.51577445		116.1892604		9.569702997
300.625		21.4552		40.70078752		116.0159268		9.455723474
300.967		21.4474		40.6232732		115.917606		9.472130972
301.377		21.4439		40.53115084		115.8011729		9.491815598
301.867		21.4367		40.42100353		115.6611559		9.51536227
302.386		21.4323		40.30499533		115.5135795		9.540327554
301.015		21.4056		40.60811652		115.8933545		9.474434679
301.405		21.4016		40.5204306		115.7823955		9.493160503
301.85		21.4016		40.42108698		115.6568925		9.51454496
302.331		21.4027		40.31409434		115.5214402		9.53768069
302.863		21.403		40.1959878		115.3712925		9.563295171
300.663		18.1604		40.34024403		115.1471775		9.457545974
301.04		18.1608		40.25540648		115.0389896		9.475634615
301.468		18.1585		40.15900356		114.9153649		9.496186813
301.937		18.1495		40.05291589		114.7780792		9.518727956
302.457		18.1356		39.9351734		114.6246942		9.543744842
300.872		18.1021		40.28683651		115.0716764		9.467572205
301.266		18.1006		40.19806269		114.9580253		9.486484753
301.707		18.0985		40.09887756		114.8306291		9.507671033
302.202		18.0981		39.98804173		114.6880621		9.531473722
302.741		18.0967		39.86758594		114.5324527		9.557418793
300.796		11.7037		39.58715314		113.3349641		9.463925816
301.198		11.7008		39.49549813		113.2137717		9.483219594
301.649		11.692		39.39225968		113.0761214		9.504883565
302.139		11.6937		39.28167648		112.9296797		9.528442989
302.69		11.6874		39.15671627		112.7625063		9.554962694
300.722		11.6868		39.60203027		113.3523004		9.460375919
301.114		11.6771		39.51181945		113.2321619		9.479186775
301.554		11.6795		39.41232157		113.1010144		9.50031858
302.052		11.6687		39.29842081		112.948589		9.524258313
302.59		11.6568		39.17567451		112.7836977		9.550147532
301.443		8.674		39.08349635		112.2585743		9.49498585
301.643		8.6823		39.0389517		112.1998445		9.504595224
301.854		8.6777		38.99040994		112.1338964		9.514737265
302.077		8.6779		38.93977158		112.0656765		9.525460732
302.314		8.6739		38.88551363		111.9918886		9.536862627
301.459		8.6786		39.08040202		112.2550441		9.495754459
301.872		8.6754		38.98604274		112.1277016		9.51560266
302.33		8.6771		38.88226958		111.9879419		9.537632568
302.839		8.6769		38.76698369		111.8318713		9.56213905
303.391		8.6748		38.64207904		111.6618991		9.588743657
301.356		5.795		38.7533637		111.4163779		9.490806969
301.556		5.7992		38.70807443		111.3552012		9.500414676
301.771		5.7981		38.65874784		111.2876851		9.510747234
301.995		5.7999		38.60777941		111.2182233		9.521517022
302.231		5.7943		38.55321642		111.1426937		9.532868948
301.443		5.7956		38.73350531		111.3893911		9.49498585
301.852		5.795		38.63984622		111.2614136		9.514641112
302.322		5.7897		38.53189204		111.1128046		9.537247594
302.826		5.7955		38.41784252		110.956862		9.561512841
303.389		5.793		38.2896816		110.7797109		9.588647212
301.383		2.901		38.38363936		110.5018252		9.492103786
301.586		2.901		38.33687073		110.4370114		9.501856162
301.804		2.9017		38.28679005		110.3676042		9.512333553
302.029		2.9026		38.23518292		110.2959952		9.523152141
302.273		2.901		38.17895512		110.2174774		9.534889764
301.417		2.9044		38.37623723		110.4920566		9.493736913
301.839		2.9022		38.27880442		110.3565823		9.514016127
302.305		2.9039		38.17198489		110.2081765		9.536429545
302.818		2.9028		38.0543055		110.0436936		9.56112749
303.38		2.9064		37.92635668		109.8648671		9.588213211
301.406		0.0913		38.01315671		109.580594		9.493208536
301.827		0.096		37.91622812		109.4446589		9.513439231
302.297		0.0998		37.80807274		109.2922889		9.536044591
302.813		0.1018		37.68934074		109.1241155		9.560886648
303.385		0.093		37.55661524		108.9337738		9.588454322
301.371		0.0972		38.02205604		109.5939752		9.491527414
301.575		0.1018		37.97536168		109.5288991		9.501327607
301.795		0.0972		37.92379451		109.4555131		9.51190091
302.021		0.1001		37.87188944		109.3826263		9.522767397
302.268		0.0959		37.81425224		109.3004708		9.534649181
321.472		24.9258		36.65452442		111.0655504		10.47557083
321.922		24.9192		36.56400902		110.9365826		10.4980073
322.314		24.9225		36.48630678		110.8267414		10.5175658
322.839		24.9201		36.38175711		110.6776416		10.54378033
323.482		24.9232		36.25475049		110.4966419		10.57591816
321.506		24.9		36.64495606		111.0486932		10.47726543
321.467		24.896		36.65231765		111.0585839		10.47532163
321.544		24.8962		36.63695652		111.0368908		10.47915952
321.364		24.893		36.67258147		111.0868316		10.47018861
321.3		24.888		36.684841		111.1035016		10.46699961
321.316		21.4365		36.3040443		110.1104897		10.46779682
322.273		21.4346		36.11197832		109.8336608		10.51551954
322.812		21.4311		36.00395046		109.6769046		10.5424316
323.423		21.4286		35.88201846		109.4995289		10.57296785
320.223		18.0444		36.14132802		109.4226073		10.41338655
320.309		18.0372		36.12302829		109.3950947		10.41766402
320.36		18.0289		36.11171617		109.3775599		10.42020096
320.461		18.0285		36.09116541		109.3476716		10.42522574
320.588		18.0193		36.06433876		109.3074541		10.43154526
321.544		18.411		35.91601294		109.1443824		10.47915952
321.991		18.4092		35.82574771		109.0122226		10.50144906
322.496		18.4076		35.7240687		108.8629623		10.5266509
323.043		18.4068		35.61433742		108.7014738		10.55397275
323.655		18.4051		35.49183802		108.5204283		10.58457075
321.528		14.8797		35.50560868		108.0563788		10.478362
321.977		14.8802		35.41463462		107.9210861		10.5007507
322.49		14.8796		35.31080732		107.7660435		10.52635135
323.045		14.8748		35.19828527		107.5968672		10.55407269
323.66		14.875		35.0746275		107.4110225		10.58482086
321.475		14.8451		35.51223582		108.0614224		10.47572035
321.685		14.8415		35.46918826		107.9969292		10.48618864
321.912		14.8424		35.42327962		107.9287124		10.49750853
322.142		14.8513		35.37777479		107.8621124		10.50898243
322.392		14.8533		35.32745718		107.7872663		10.52145908
321.245		11.5983		35.16413875		107.0840331		10.46425933
321.449		11.5895		35.12133376		107.0181356		10.47442453
321.669		11.586		35.07596104		106.9490183		10.48539093
321.888		11.578		35.03028224		106.8786969		10.49631151
322.136		11.5754		34.97941508		106.8011692		10.50868305
321.447		11.5628		35.11843088		107.0099475		10.47432486
322.2		11.563		34.96483954		106.7772681		10.51187654
322.63		11.5588		34.87685386		106.6428524		10.5333417
323.091		11.554		34.78269511		106.4985492		10.55637147
321.632		8.6379		34.71107929		105.967416		10.48354629
321.996		8.6405		34.63667523		105.8532338		10.50169848
322.39		8.6405		34.5559283		105.7286016		10.52135924
322.816		8.6419		34.46898057		105.5942478		10.54263141
323.291		8.6431		34.37220119		105.4442147		10.56636819
321.492		8.6319		34.73908945		106.0095996		10.47656764
321.703		8.6248		34.69480485		105.9404694		10.48708609
321.927		8.6231		34.64859154		105.869059		10.49825669
322.16		8.6245		34.60098347		105.7958449		10.50988057
322.404		8.6144		34.54969468		105.7151494		10.52205809
321.231		5.6399		34.40106476		105.0446442		10.46356185
321.447		5.641		34.35643347		104.9751108		10.47432486
321.66		5.6428		34.31256395		104.906776		10.48494222
321.898		5.6438		34.2634645		104.8300302		10.49681026
322.15		5.6418		34.21112929		104.7476358		10.5093816
321.522		5.6121		34.33703378		104.940463		10.47806293
321.884		5.6107		34.26192858		104.8226665		10.49611201
322.287		5.6038		34.17775468		104.6895137		10.51621825
322.72		5.6018		34.08821956		104.5482917		10.53783636
323.193		5.6005		33.99074472		104.394222		10.56146938
321.93		2.7425		33.86080365		103.7534035		10.49840633
322.303		2.744		33.78336921		103.6299623		10.51701679
322.717		2.7383		33.6965555		103.4900704		10.53768652
323.151		2.7373		33.60642213		103.3451781		10.55937014
323.631		2.7346		33.50672587		103.1841816		10.58337024
322.008		2.7148		33.84069634		103.7170626		10.5022971
322.188		2.7101		33.80256578		103.655437		10.51127774
322.375		2.7076		33.76331772		103.5922871		10.5206105
322.579		2.7014		33.72005507		103.5220557		10.53079502
341.947		24.9586		32.77649386		105.2409529		11.51282628
342.323		24.9607		32.70917118		105.1335793		11.53217212
342.75		24.9545		32.631897		105.0088669		11.55415431
343.205		24.9515		32.5501444		104.8770781		11.57759232
343.706		24.9471		32.46021541		104.7315568		11.60341697
341.728		24.9189		32.81140521		105.2912621		11.50156305
341.949		24.9198		32.77173545		105.228042		11.51292916
342.19		24.9092		32.72721197		105.1554009		11.52532788
342.45		24.8997		32.6794551		105.0776251		11.53870878
342.721		24.8896		32.62971835		104.9964699		11.55266096
341.886		21.39		32.37500519		104.0992267		11.50968869
342.135		21.3781		32.32855315		104.0219686		11.52249793
342.397		21.3737		32.28069287		103.9433534		11.53598074
342.67		21.3632		32.2301886		103.8594389		11.55003487
341.717		21.331		32.39865593		104.129381		11.50099741
341.992		21.3252		32.34817574		104.0464765		11.51514107
342.309		21.3226		32.29055153		103.9522403		11.53145162
342.639		21.3202		32.23069561		103.8542115		11.54843871
342.982		21.3181		32.16863115		103.7524205		11.56610327
341.727		17.8746		31.98088234		102.9522744		11.50151163
342.024		17.8744		31.92671879		102.862537		11.51678723
342.341		17.8636		31.86769173		102.763033		11.53309851
342.673		17.8653		31.80756782		102.6633226		11.55018934
343.017		17.863		31.74487359		102.5585529		11.56790625
339.813		17.8434		32.32786794		103.5187902		11.40322224
339.796		17.8373		32.33025353		103.5218186		11.40235044
339.783		17.8283		32.33154836		103.5226457		11.40168378
339.778		17.8136		32.33067325		103.5191039		11.40142738
339.931		14.5905		31.90059681		102.3400108		11.40927415
339.924		14.5875		31.90151259		102.3410952		11.40891511
339.916		14.5784		31.90183769		102.3402959		11.40850479
339.907		14.571		31.90256445		102.3404166		11.40804317
339.895		14.5631		31.90378381		102.3412847		11.4074277
339.891		14.5545		31.90343097		102.3394289		11.40722254
339.886		14.5507		31.90387437		102.3396078		11.4069661
339.88		14.5515		31.90508863		102.3417498		11.40665837
339.878		14.5477		31.90497584		102.3410016		11.40655579
343.095		14.5446		31.3127211		101.3438142		11.57192463
341.393		11.5431		31.2330827		100.7566122		11.48434061
341.757		11.5285		31.16369919		100.6355256		11.50305433
341.953		11.5283		31.12740697		100.5732121		11.51313491
342.159		11.5209		31.08833938		100.5049567		11.52373279
341.831		11.6621		31.16780318		100.6628774		11.50685994
342.132		11.662		31.11214925		100.5673536		11.52234358
342.449		11.6598		31.05334329		100.4659127		11.53865731
342.795		11.6539		30.98878968		100.3538019		11.5564717
343.147		11.6542		30.92406469		100.2421051		11.5746038
341.758		8.2119		30.7108969		99.33913533		11.50310576
342.06		8.2067		30.65378257		99.23829465		11.51863925
342.383		8.2054		30.59337893		99.13210056		11.53526016
342.734		8.2068		30.528235		99.01777773		11.55333039
343.092		8.2074		30.46178512		98.90078137		11.57177007
341.575		8.1793		30.74054994		99.38588802		11.49369627
341.762		8.1729		30.7046978		99.32217593		11.50331145
341.947		8.1664		30.66923389		99.25905359		11.51282628
342.154		8.1571		30.62930205		99.18758001		11.52347553
342.366		8.1535		30.58927226		99.11673605		11.53438519
341.707		5.4846		30.33147117		98.23693217		11.5004832
341.889		5.4808		30.29662323		98.1742765		11.50984299
342.078		5.4708		30.25958073		98.10663723		11.5195653
342.295		5.4679		30.21833782		98.03255681		11.53073112
342.507		5.462		30.17763468		97.9588578		11.54164294
341.784		5.446		30.31133432		98.19488289		11.50444282
342.099		5.4436		30.25165951		98.08812876		11.52064572
342.418		5.4411		30.1913016		97.97992787		11.53706164
342.762		5.4383		30.12629359		97.8631333		11.55477227
343.138		5.4377		30.05571195		97.7364362		11.57414008
341.866		2.7195		29.88953086		96.99250519		11.50866003
342.166		2.7191		29.83243479		96.88877276		11.52409297
342.501		2.7112		29.76762627		96.76955855		11.54133407
342.86		2.7133		29.69989158		96.64640518		11.55981929
343.227		2.7115		29.63015314		96.51866283		11.57872596
341.563		2.6907		29.94282861		97.08434652		11.49307934
341.735		2.6781		29.90815228		97.01943628		11.50192301
341.935		2.6787		29.87018435		96.95065822		11.51220903
342.142		2.6683		29.82923974		96.8745641		11.52285809
342.357		2.6577		29.78677767		96.79557138		11.53392198
