# Supplementary material for: Thermal Conductivity of Liquid trans-1,2-Dichloroethene (R-1130(E)): Measurement and Modeling
Source: Int J Thermophys. Author manuscript; Available in PMC 2025 Jan 14. (PMC11729616; doi:10.1007/s10765-024-03334-2)
Supplement: Supp1 [file NIHMS2022139-supplement-Supp1.zip › SI_R1130E_TCx_IJOT/SI_R1130E_TCx_IJOT/R1130E_TCx_SI_TD.txt]

# P = pressure; Te = temeprature of wire; Density using EoS; q = power input per unit length of wire; Ti = temperature of cell; TCx = measured thermal conductivity; STAT = deviation from slope of ideal temp rise vs ln(t) line; Uc(TCx) = combined expanded uncertainty with coverage factor, k=2
P		Te		Density		q		Ti		TCx		STAT		Uc(TCx) (k=2)
MPa		K		kg�m-3		W�m-1		K		mW�m-1�K-1
9.943		242.85		1303		0.45286		240.928		141.07		0.017		0.0126
9.944		243.22		1302		0.53941		240.924		139.78		0.026		0.0126
9.937		243.63		1302		0.63336		240.929		139.60		0.010		0.0126
9.937		244.06		1301		0.73493		240.924		139.21		0.008		0.0126
9.936		244.53		1301		0.84440		240.927		139.18		0.014		0.0126
9.921		242.75		1303		0.45831		240.922		139.87		0.010		0.0126
9.908		243.13		1302		0.54500		240.922		139.34		0.013		0.0126
9.908		242.70		1303		0.45815		240.918		140.55		0.010		0.0126
9.896		243.07		1302		0.54482		240.913		139.57		0.012		0.0126
9.882		243.48		1302		0.63980		240.915		139.40		0.011		0.0126
9.880		243.92		1301		0.74156		240.911		139.02		0.011		0.0126
8.360		242.81		1302		0.45285		240.891		140.50		0.017		0.0126
8.347		243.18		1301		0.53940		240.889		138.10		0.016		0.0126
8.339		243.59		1301		0.63334		240.887		139.36		0.010		0.0126
8.351		244.04		1300		0.73494		240.891		138.66		0.008		0.0126
8.343		244.51		1300		0.84440		240.893		138.66		0.007		0.0126
8.343		242.81		1302		0.45831		240.883		140.25		0.011		0.0126
8.353		243.18		1301		0.54497		240.884		138.58		0.011		0.0126
8.326		243.59		1301		0.64002		240.883		139.18		0.016		0.0126
8.315		244.03		1300		0.74177		240.884		138.03		0.012		0.0126
6.863		242.73		1301		0.45832		240.860		139.87		0.011		0.0126
6.880		243.10		1300		0.54496		240.857		138.61		0.011		0.0126
6.896		243.52		1300		0.63992		240.858		138.62		0.014		0.0126
6.915		243.95		1299		0.74167		240.855		138.10		0.011		0.0126
7.128		242.59		1301		0.45218		240.643		138.81		0.017		0.0126
7.140		242.96		1300		0.53860		240.645		138.98		0.013		0.0126
7.147		243.38		1300		0.63241		240.643		138.82		0.010		0.0126
7.153		243.82		1300		0.73387		240.645		138.29		0.008		0.0126
7.165		244.30		1299		0.84318		240.645		138.17		0.008		0.0126
6.209		242.60		1300		0.45715		240.761		139.61		0.011		0.0126
6.214		242.99		1300		0.54361		240.761		138.64		0.010		0.0126
6.221		243.41		1299		0.63835		240.765		137.77		0.011		0.0126
6.227		243.86		1299		0.73991		240.767		137.55		0.011		0.0126
6.170		242.47		1300		0.45176		240.500		139.25		0.016		0.0126
6.179		242.84		1300		0.53814		240.497		138.70		0.013		0.0126
6.192		243.25		1299		0.63188		240.496		139.99		0.017		0.0126
6.188		243.70		1299		0.73326		240.498		138.81		0.008		0.0126
6.192		244.17		1299		0.84249		240.498		138.51		0.007		0.0126
4.458		242.24		1299		0.45756		240.478		138.89		0.010		0.0126
4.471		242.62		1299		0.54412		240.480		138.10		0.011		0.0126
4.478		243.03		1298		0.63902		240.476		138.44		0.011		0.0126
4.474		243.48		1298		0.74063		240.474		138.32		0.011		0.0126
4.475		242.45		1299		0.45194		240.473		139.66		0.017		0.0126
4.487		242.82		1299		0.53832		240.473		138.43		0.013		0.0126
4.498		243.23		1298		0.63209		240.471		138.35		0.010		0.0126
4.498		243.68		1298		0.73353		240.471		137.99		0.008		0.0126
4.496		244.16		1297		0.84279		240.472		137.82		0.061		0.0126
3.488		242.29		1298		0.45733		240.454		137.85		0.012		0.0126
3.487		242.68		1298		0.54384		240.457		138.04		0.011		0.0126
3.486		243.09		1298		0.63866		240.454		137.84		0.011		0.0126
3.496		243.54		1297		0.74024		240.453		137.55		0.015		0.0126
3.490		242.42		1298		0.45175		240.452		138.13		0.017		0.0126
3.496		242.80		1298		0.53811		240.450		138.16		0.013		0.0126
3.490		243.66		1297		0.73321		240.448		137.82		0.008		0.0126
3.493		244.14		1297		0.84242		240.447		137.70		0.007		0.0126
2.490		242.25		1298		0.45728		240.430		137.52		0.010		0.0126
2.485		242.63		1297		0.54381		240.429		137.63		0.011		0.0126
2.476		243.05		1297		0.63861		240.428		137.47		0.011		0.0126
2.460		243.50		1296		0.74020		240.429		137.52		0.015		0.0126
2.449		242.40		1298		0.45177		240.422		138.47		0.016		0.0126
2.450		242.78		1297		0.53812		240.421		137.59		0.013		0.0126
2.447		243.20		1297		0.63186		240.422		137.79		0.011		0.0126
2.457		243.64		1296		0.73324		240.421		137.55		0.008		0.0126
2.461		244.12		1296		0.84248		240.421		137.44		0.007		0.0127
1.241		242.20		1297		0.45733		240.406		137.57		0.011		0.0126
1.246		242.58		1296		0.54383		240.404		137.67		0.011		0.0126
1.247		242.99		1296		0.63869		240.404		136.88		0.010		0.0127
1.224		243.44		1296		0.74027		240.402		136.69		0.011		0.0127
1.202		243.17		1296		0.63185		240.395		136.51		0.012		0.0127
1.194		243.63		1295		0.73324		240.396		137.97		0.011		0.0127
1.189		244.11		1295		0.84246		240.399		137.11		0.007		0.0127
0.100		242.24		1296		0.45726		240.380		137.55		0.012		0.0127
0.095		242.61		1296		0.54376		240.374		136.93		0.011		0.0127
0.080		243.04		1295		0.63855		240.377		136.93		0.011		0.0127
0.070		243.50		1295		0.74014		240.380		137.30		0.011		0.0127
0.063		242.35		1296		0.45165		240.364		137.86		0.017		0.0127
0.059		242.74		1295		0.53800		240.366		137.13		0.013		0.0127
0.041		243.15		1295		0.63172		240.362		137.16		0.010		0.0127
0.029		243.60		1294		0.73310		240.368		136.90		0.009		0.0127
0.025		244.09		1294		0.84229		240.363		137.15		0.007		0.0127
25.114		261.81		1295		0.40702		260.022		138.00		0.020		0.0127
25.109		262.61		1294		0.58563		260.023		136.98		0.012		0.0127
25.117		263.06		1293		0.68751		260.020		136.43		0.010		0.0127
25.113		263.57		1293		0.79771		260.020		136.23		0.008		0.0127
21.727		261.79		1292		0.40713		259.987		136.96		0.020		0.0127
21.726		262.60		1291		0.58579		259.988		137.06		0.012		0.0127
21.727		263.06		1291		0.68772		259.986		136.11		0.009		0.0127
21.722		263.56		1290		0.79792		259.986		135.32		0.008		0.0127
21.743		262.04		1292		0.59179		259.973		137.26		0.011		0.0127
21.740		262.49		1292		0.69488		259.973		136.78		0.009		0.0127
21.743		262.97		1291		0.80528		259.972		136.01		0.009		0.0127
17.965		261.63		1290		0.41026		259.934		136.28		0.011		0.0127
17.970		262.90		1288		0.69336		259.926		135.34		0.021		0.0127
17.969		261.74		1289		0.40684		259.920		136.22		0.020		0.0127
17.968		262.12		1289		0.49147		259.921		135.72		0.015		0.0127
17.969		263.02		1288		0.68718		259.921		135.79		0.009		0.0127
17.967		263.51		1288		0.79731		259.917		134.98		0.007		0.0127
15.104		261.52		1287		0.41086		259.887		135.39		0.010		0.0127
15.104		261.91		1287		0.49741		259.883		134.60		0.010		0.0127
15.113		262.81		1286		0.69441		259.879		135.16		0.011		0.0128
15.102		261.70		1287		0.40686		259.875		135.29		0.020		0.0127
15.111		262.53		1286		0.58538		259.877		135.27		0.014		0.0128
15.123		262.99		1286		0.68724		259.873		135.07		0.009		0.0128
15.118		263.48		1285		0.79736		259.876		134.01		0.007		0.0128
11.924		261.40		1285		0.41090		259.846		134.38		0.009		0.0128
11.924		262.69		1284		0.69452		259.840		134.24		0.011		0.0128
11.892		261.67		1285		0.40690		259.823		134.57		0.020		0.0128
11.876		262.05		1284		0.49155		259.822		134.10		0.015		0.0128
11.889		262.96		1283		0.68726		259.820		134.33		0.009		0.0128
11.884		263.46		1283		0.79740		259.820		133.72		0.007		0.0128
8.807		261.24		1282		0.41093		259.799		133.63		0.008		0.0128
8.802		262.54		1281		0.69451		259.793		133.71		0.010		0.0128
8.792		261.64		1282		0.40686		259.790		133.47		0.019		0.0128
8.789		262.94		1281		0.68723		259.784		133.38		0.009		0.0128
8.793		263.45		1280		0.79734		259.783		132.89		0.007		0.0128
5.828		261.07		1280		0.41087		259.748		133.03		0.007		0.0128
5.822		262.39		1279		0.69440		259.742		132.29		0.009		0.0128
5.815		262.90		1278		0.80478		259.742		132.16		0.011		0.0128
5.804		261.60		1279		0.40687		259.735		132.62		0.019		0.0128
5.805		261.99		1279		0.49149		259.735		132.15		0.015		0.0128
5.798		262.91		1278		0.68722		259.733		132.47		0.009		0.0128
5.804		263.43		1277		0.79733		259.734		132.03		0.007		0.0128
2.697		260.92		1277		0.41104		259.699		132.32		0.007		0.0129
2.692		261.32		1277		0.49761		259.697		131.80		0.007		0.0129
2.698		261.75		1276		0.59165		259.696		131.65		0.008		0.0129
2.566		261.21		1277		0.40689		259.328		131.72		0.019		0.0129
2.551		261.60		1276		0.49154		259.322		131.44		0.014		0.0129
2.550		262.04		1276		0.58543		259.323		131.26		0.011		0.0129
2.553		262.52		1275		0.68729		259.327		130.80		0.009		0.0129
2.558		263.03		1275		0.79741		259.322		130.31		0.007		0.0129
0.081		259.66		1276		0.41087		259.305		131.49		0.002		0.0129
0.082		260.06		1276		0.49734		259.305		131.89		0.003		0.0129
0.084		260.49		1275		0.59139		259.302		130.32		0.005		0.0129
0.076		261.19		1275		0.40689		259.295		130.73		0.019		0.0129
0.064		261.59		1274		0.49154		259.295		130.28		0.015		0.0129
0.072		261.17		1275		0.40587		259.292		130.47		0.019		0.0129
0.085		261.56		1274		0.49034		259.298		130.27		0.014		0.0129
0.055		262.01		1274		0.58400		259.291		129.73		0.011		0.0129
0.134		263.01		1272		0.79547		259.294		130.38		0.007		0.0129
24.966		281.89		1274		0.44470		280.046		130.65		0.011		0.0129
24.954		282.31		1274		0.53826		280.037		130.39		0.011		0.0129
24.951		282.79		1274		0.63994		280.035		129.90		0.011		0.0129
24.941		283.30		1273		0.75126		280.033		130.05		0.011		0.0129
24.923		282.07		1274		0.44048		280.023		130.57		0.017		0.0129
24.925		282.49		1274		0.53204		280.017		130.36		0.013		0.0129
24.920		282.98		1273		0.63354		280.019		130.20		0.010		0.0129
24.925		283.49		1273		0.74366		280.018		129.93		0.008		0.0129
24.926		284.05		1272		0.86268		280.018		129.59		0.007		0.0129
21.515		281.80		1272		0.44375		279.963		129.78		0.010		0.0129
21.516		282.23		1271		0.53714		279.959		129.43		0.010		0.0129
21.506		282.71		1271		0.63855		279.959		128.86		0.011		0.0129
21.504		283.21		1270		0.74964		279.949		128.43		0.011		0.0129
21.494		281.99		1271		0.43955		279.932		129.72		0.017		0.0129
21.491		282.41		1271		0.53091		279.924		129.48		0.013		0.0129
21.490		281.98		1271		0.44027		279.918		129.72		0.017		0.0129
21.485		282.41		1271		0.53178		279.918		129.51		0.013		0.0129
21.482		282.89		1270		0.63323		279.915		129.23		0.016		0.0129
21.486		283.41		1270		0.74329		279.919		128.92		0.008		0.0129
21.483		283.97		1269		0.86226		279.915		128.63		0.007		0.0130
18.121		282.13		1268		0.53697		279.871		128.77		0.010		0.0130
18.118		282.60		1268		0.63838		279.866		128.41		0.010		0.0130
18.120		283.12		1267		0.74941		279.863		127.78		0.011		0.0130
18.128		281.92		1268		0.44012		279.844		128.65		0.017		0.0130
18.125		282.36		1268		0.53158		279.844		128.48		0.013		0.0130
18.123		282.84		1267		0.63301		279.845		128.18		0.010		0.0130
18.112		283.36		1267		0.74303		279.840		127.77		0.008		0.0130
18.110		283.92		1266		0.86193		279.838		127.57		0.007		0.0130
14.558		281.52		1265		0.44365		279.750		127.58		0.010		0.0130
14.562		281.96		1265		0.53700		279.746		127.09		0.011		0.0130
14.573		282.43		1264		0.63842		279.744		127.87		0.010		0.0130
14.835		282.29		1265		0.53159		279.773		127.59		0.013		0.0130
14.832		282.77		1264		0.63303		279.768		127.32		0.010		0.0130
14.831		283.31		1264		0.74303		279.773		127.12		0.008		0.0130
14.832		283.87		1263		0.86195		279.767		126.77		0.007		0.0130
11.812		281.20		1263		0.35965		279.688		127.02		0.010		0.0130
11.809		281.59		1262		0.44344		279.683		126.91		0.010		0.0130
11.811		282.02		1262		0.53678		279.675		126.27		0.011		0.0130
11.811		282.53		1261		0.63816		279.672		126.15		0.011		0.0130
11.812		283.08		1261		0.74917		279.675		125.79		0.012		0.0130
11.803		281.36		1263		0.35618		279.663		126.71		0.024		0.0130
11.803		281.76		1262		0.44000		279.663		126.61		0.017		0.0130
11.802		282.20		1262		0.53148		279.661		126.39		0.013		0.0130
11.806		282.69		1261		0.63288		279.661		126.09		0.011		0.0130
11.802		283.22		1261		0.74286		279.662		126.02		0.008		0.0130
8.343		281.34		1259		0.35955		279.611		125.18		0.012		0.0130
8.341		281.74		1259		0.44331		279.607		124.98		0.012		0.0130
8.337		282.19		1258		0.53665		279.602		124.73		0.012		0.0131
8.336		282.69		1258		0.63799		279.602		124.64		0.012		0.0131
8.329		283.22		1257		0.74896		279.599		124.30		0.012		0.0131
8.306		281.29		1259		0.35605		279.578		125.79		0.023		0.0130
8.305		281.68		1259		0.43985		279.570		125.48		0.017		0.0130
8.306		282.13		1258		0.53126		279.570		125.33		0.013		0.0131
8.299		283.15		1257		0.74261		279.568		124.82		0.008		0.0131
5.766		281.09		1257		0.32054		279.541		124.75		0.012		0.0131
5.765		281.48		1256		0.39989		279.540		124.69		0.012		0.0131
5.757		282.38		1255		0.58567		279.533		123.92		0.012		0.0131
5.757		282.89		1254		0.69219		279.528		123.40		0.012		0.0131
5.746		281.05		1257		0.31747		279.519		124.82		0.027		0.0131
5.751		281.44		1256		0.39672		279.521		124.91		0.023		0.0131
5.746		281.86		1256		0.48382		279.520		124.58		0.014		0.0131
5.749		282.33		1255		0.58064		279.518		124.33		0.011		0.0131
5.745		282.84		1254		0.68645		279.516		124.06		0.009		0.0131
2.941		281.06		1253		0.32056		279.536		123.94		0.011		0.0131
2.936		281.45		1253		0.39988		279.534		123.71		0.011		0.0131
2.940		281.87		1252		0.48875		279.526		123.16		0.011		0.0131
2.933		282.34		1252		0.58567		279.526		122.94		0.012		0.0131
2.928		282.87		1251		0.69218		279.525		122.37		0.017		0.0131
2.924		281.06		1253		0.31754		279.517		124.17		0.027		0.0131
2.923		281.45		1253		0.39680		279.518		123.75		0.019		0.0131
2.920		281.88		1252		0.48391		279.517		123.48		0.014		0.0131
2.921		282.34		1252		0.58075		279.513		123.32		0.011		0.0131
0.077		281.23		1250		0.35601		279.487		122.94		0.022		0.0132
0.071		281.38		1250		0.38844		279.484		122.78		0.020		0.0132
0.070		281.55		1249		0.42235		279.484		122.77		0.017		0.0132
0.069		281.71		1249		0.45662		279.481		122.67		0.015		0.0132
0.073		281.90		1249		0.49309		279.481		122.48		0.014		0.0132
0.055		280.78		1250		0.28379		279.466		123.00		0.011		0.0132
0.052		281.14		1250		0.35936		279.464		122.58		0.011		0.0132
0.045		281.32		1250		0.39977		279.459		122.38		0.011		0.0132
0.049		281.54		1249		0.44306		279.459		122.45		0.011		0.0132
24.803		300.81		1254		0.38713		299.732		125.42		0.006		0.0131
24.799		301.17		1254		0.47733		299.725		125.25		0.041		0.0131
24.797		301.50		1253		0.57786		299.719		125.12		0.007		0.0131
24.790		301.87		1253		0.68697		299.715		124.50		0.007		0.0131
24.761		301.14		1254		0.30263		299.685		124.53		0.030		0.0131
24.752		301.54		1253		0.38327		299.683		124.49		0.021		0.0131
24.754		301.99		1253		0.47344		299.682		124.13		0.016		0.0131
24.754		302.48		1252		0.57174		299.681		123.92		0.012		0.0132
24.750		303.00		1252		0.68076		299.673		123.81		0.009		0.0132
21.455		300.63		1251		0.30544		299.599		124.49		0.008		0.0132
21.447		300.97		1250		0.38674		299.588		124.08		0.008		0.0132
21.444		301.38		1250		0.47681		299.579		123.69		0.009		0.0132
21.437		301.87		1249		0.57710		299.577		124.19		0.009		0.0132
21.432		302.39		1249		0.68597		299.574		122.72		0.010		0.0132
21.406		301.02		1250		0.30238		299.534		123.50		0.030		0.0132
21.402		301.41		1250		0.38293		299.532		123.36		0.022		0.0132
21.402		301.85		1249		0.47298		299.531		122.97		0.016		0.0132
21.403		302.33		1249		0.57120		299.529		122.87		0.012		0.0132
21.403		302.86		1248		0.68008		299.521		122.37		0.009		0.0132
18.160		300.66		1247		0.30528		299.457		122.50		0.010		0.0132
18.161		301.04		1247		0.38651		299.451		122.32		0.009		0.0132
18.159		301.47		1246		0.47653		299.448		121.82		0.010		0.0132
18.150		301.94		1246		0.57677		299.438		122.10		0.010		0.0132
18.136		302.46		1245		0.68559		299.435		121.53		0.010		0.0132
18.102		300.87		1247		0.30211		299.390		122.56		0.031		0.0132
18.101		301.27		1246		0.38258		299.383		122.22		0.022		0.0132
18.099		301.71		1246		0.47255		299.382		121.74		0.016		0.0132
18.098		302.20		1245		0.57069		299.382		121.65		0.012		0.0132
18.097		302.74		1245		0.67948		299.379		121.40		0.009		0.0132
11.704		300.80		1239		0.30224		299.282		120.32		0.029		0.0133
11.701		301.20		1239		0.38275		299.277		120.15		0.021		0.0133
11.692		301.65		1238		0.47276		299.276		119.77		0.015		0.0133
11.694		302.14		1238		0.57083		299.272		119.56		0.011		0.0133
11.687		302.69		1237		0.67964		299.267		119.22		0.009		0.0133
11.687		300.72		1239		0.30502		299.261		120.02		0.012		0.0133
11.677		301.11		1239		0.38616		299.256		119.94		0.011		0.0133
11.680		301.55		1238		0.47609		299.252		119.23		0.011		0.0133
11.669		302.05		1238		0.57621		299.243		118.94		0.012		0.0133
11.657		302.59		1237		0.68489		299.239		118.87		0.012		0.0133
8.674		301.44		1235		0.30577		299.928		118.72		0.012		0.0133
8.682		301.64		1234		0.34523		299.927		118.49		0.012		0.0133
8.678		301.85		1234		0.38710		299.925		118.34		0.012		0.0133
8.678		302.08		1234		0.43062		299.926		118.03		0.011		0.0133
8.674		302.31		1234		0.47725		299.924		118.01		0.012		0.0133
8.679		301.46		1235		0.30288		299.925		118.42		0.029		0.0133
8.675		301.87		1234		0.38356		299.924		118.50		0.021		0.0133
8.677		302.33		1234		0.47376		299.924		118.39		0.015		0.0133
8.677		302.84		1233		0.57213		299.931		118.11		0.011		0.0133
8.675		303.39		1232		0.68120		299.927		117.77		0.009		0.0133
5.795		301.36		1231		0.30576		299.908		117.47		0.011		0.0133
5.799		301.56		1231		0.34524		299.905		117.68		0.011		0.0134
5.798		301.77		1230		0.38711		299.905		117.24		0.011		0.0134
5.800		302.00		1230		0.43064		299.904		117.00		0.012		0.0134
5.794		302.23		1230		0.47724		299.902		116.92		0.012		0.0134
5.796		301.44		1231		0.30287		299.898		117.70		0.029		0.0133
5.795		301.85		1230		0.38355		299.897		117.49		0.020		0.0134
5.790		302.32		1230		0.47375		299.898		117.29		0.015		0.0134
5.796		302.83		1229		0.57213		299.895		116.97		0.011		0.0134
5.793		303.39		1228		0.68118		299.898		116.60		0.009		0.0134
2.901		301.38		1227		0.30578		299.870		116.60		0.011		0.0134
2.901		301.59		1227		0.34526		299.867		116.35		0.012		0.0134
2.902		301.80		1226		0.38710		299.867		116.32		0.011		0.0134
2.903		302.03		1226		0.43064		299.866		115.85		0.012		0.0134
2.901		302.27		1226		0.47724		299.867		116.10		0.012		0.0134
2.904		301.42		1227		0.30285		299.859		117.06		0.029		0.0134
2.902		301.84		1226		0.38351		299.863		116.55		0.020		0.0134
2.904		302.31		1226		0.47370		299.866		116.18		0.015		0.0134
2.903		302.82		1225		0.57209		299.865		115.94		0.011		0.0134
2.906		303.38		1224		0.68111		299.860		115.54		0.009		0.0134
0.091		301.41		1223		0.30285		299.838		115.99		0.028		0.0135
0.096		301.83		1222		0.38351		299.841		115.58		0.020		0.0135
0.100		302.30		1221		0.47371		299.838		115.15		0.015		0.0135
0.102		302.81		1221		0.57207		299.843		114.95		0.011		0.0135
0.093		303.39		1220		0.68112		299.839		114.43		0.009		0.0135
0.097		301.37		1223		0.30577		299.842		115.50		0.012		0.0135
0.102		301.58		1222		0.34524		299.838		115.22		0.011		0.0135
0.097		301.80		1222		0.38712		299.840		114.89		0.011		0.0135
0.100		302.02		1222		0.43066		299.837		115.09		0.012		0.0135
0.096		302.27		1221		0.47724		299.841		114.64		0.012		0.0135
24.926		321.47		1231		0.32424		319.836		118.80		0.028		0.0134
24.919		321.92		1230		0.41059		319.833		117.73		0.020		0.0134
24.923		322.31		1230		0.50720		319.830		118.94		0.015		0.0134
24.920		322.84		1229		0.61272		319.828		118.18		0.011		0.0134
24.923		323.48		1228		0.72972		319.826		117.95		0.009		0.0134
24.900		321.51		1231		0.32683		319.809		118.39		0.015		0.0134
24.896		321.47		1231		0.36909		319.803		118.84		0.014		0.0134
24.896		321.54		1230		0.41402		319.799		118.46		0.011		0.0134
24.893		321.36		1231		0.46086		319.794		118.46		0.007		0.0134
24.888		321.30		1231		0.51099		319.790		119.27		0.007		0.0134
21.437		321.32		1226		0.32390		319.674		116.99		0.027		0.0134
21.435		322.27		1225		0.50657		319.677		116.70		0.014		0.0134
21.431		322.81		1225		0.61173		319.675		116.66		0.012		0.0134
21.429		323.42		1224		0.72826		319.669		116.14		0.008		0.0134
18.044		320.22		1223		0.32725		319.595		116.80		0.005		0.0134
18.037		320.31		1223		0.36956		319.591		116.77		0.004		0.0134
18.029		320.36		1223		0.41440		319.581		116.85		0.004		0.0134
18.029		320.46		1223		0.46111		319.578		116.47		0.004		0.0134
18.019		320.59		1223		0.51108		319.576		116.50		0.004		0.0134
18.411		321.54		1222		0.32404		319.877		116.25		0.026		0.0135
18.409		321.99		1221		0.41029		319.873		115.99		0.019		0.0135
18.408		322.50		1221		0.50671		319.871		115.89		0.014		0.0135
18.407		323.04		1220		0.61188		319.870		115.57		0.011		0.0135
18.405		323.66		1219		0.72837		319.873		115.21		0.008		0.0135
14.880		321.53		1217		0.32403		319.835		114.68		0.026		0.0135
14.880		321.98		1217		0.41028		319.833		114.57		0.018		0.0135
14.880		322.49		1216		0.50670		319.835		114.41		0.014		0.0135
14.875		323.05		1215		0.61185		319.834		114.08		0.010		0.0135
14.875		323.66		1214		0.72835		319.832		113.81		0.008		0.0135
14.845		321.48		1217		0.32699		319.822		114.29		0.013		0.0135
14.842		321.69		1217		0.36921		319.817		114.76		0.011		0.0135
14.842		321.91		1217		0.41399		319.814		114.48		0.012		0.0135
14.851		322.14		1216		0.46052		319.809		114.56		0.011		0.0135
14.853		322.39		1216		0.51030		319.808		114.19		0.011		0.0135
11.598		321.25		1213		0.32694		319.765		113.62		0.010		0.0135
11.590		321.45		1212		0.36914		319.758		113.76		0.010		0.0135
11.586		321.67		1212		0.41389		319.756		114.08		0.010		0.0135
11.578		321.89		1212		0.46038		319.748		113.50		0.010		0.0135
11.575		322.14		1211		0.51017		319.744		113.48		0.010		0.0136
11.563		321.45		1212		0.32388		319.737		113.44		0.026		0.0135
11.563		322.20		1211		0.46673		319.731		113.01		0.016		0.0136
11.559		322.63		1211		0.54651		319.734		112.92		0.012		0.0136
11.554		323.09		1210		0.63391		319.731		112.72		0.010		0.0136
8.638		321.63		1207		0.32409		319.905		112.25		0.025		0.0136
8.641		322.00		1207		0.39234		319.902		112.27		0.019		0.0136
8.641		322.39		1206		0.46703		319.898		111.96		0.015		0.0136
8.642		322.82		1206		0.54688		319.897		111.75		0.012		0.0136
8.643		323.29		1205		0.63433		319.897		111.52		0.010		0.0136
8.632		321.49		1208		0.32711		319.881		112.15		0.011		0.0136
8.625		321.70		1207		0.36935		319.878		111.95		0.011		0.0136
8.623		321.93		1207		0.41410		319.876		112.12		0.011		0.0136
8.625		322.16		1207		0.46065		319.871		112.09		0.011		0.0136
8.614		322.40		1206		0.51048		319.866		111.34		0.012		0.0136
5.640		321.23		1203		0.32707		319.799		111.58		0.009		0.0136
5.641		321.45		1203		0.36927		319.803		112.22		0.009		0.0137
5.643		321.66		1202		0.41403		319.794		110.89		0.010		0.0137
5.644		321.90		1202		0.46058		319.793		110.90		0.010		0.0137
5.642		322.15		1202		0.51042		319.786		110.73		0.010		0.0137
5.612		321.52		1203		0.32401		319.778		111.09		0.026		0.0137
5.611		321.88		1202		0.39225		319.771		110.93		0.019		0.0137
5.604		322.29		1201		0.46692		319.768		110.83		0.019		0.0137
5.602		322.72		1201		0.54674		319.768		110.57		0.012		0.0137
5.601		323.19		1200		0.63416		319.766		110.28		0.009		0.0137
2.743		321.93		1197		0.32440		320.169		109.71		0.025		0.0137
2.744		322.30		1196		0.39271		320.167		109.58		0.019		0.0137
2.738		322.72		1196		0.46747		320.168		109.38		0.015		0.0137
2.737		323.15		1195		0.54737		320.165		109.21		0.012		0.0137
2.735		323.63		1194		0.63490		320.166		108.89		0.010		0.0137
2.716		311.13		1213		0.32764		320.154		115.87		-0.058		0.0137
2.715		322.01		1197		0.36070		320.147		109.53		0.011		0.0137
2.710		322.19		1197		0.39566		320.142		109.69		0.011		0.0137
2.708		322.38		1196		0.43295		320.137		109.44		0.011		0.0137
2.701		322.58		1196		0.47112		320.137		109.10		0.011		0.0136
24.959		341.95		1206		0.34528		340.086		111.89		0.024		0.0137
24.961		342.32		1205		0.41796		340.080		111.67		0.018		0.0137
24.955		342.75		1205		0.49748		340.082		111.62		0.014		0.0137
24.952		343.21		1204		0.58245		340.079		111.41		0.011		0.0137
24.947		343.71		1203		0.67551		340.072		111.24		0.009		0.0136
24.919		341.73		1206		0.34836		340.042		112.44		0.011		0.0136
24.920		341.95		1206		0.39330		340.032		112.27		0.011		0.0137
24.909		342.19		1205		0.44093		340.021		112.07		0.011		0.0137
24.900		342.45		1205		0.49048		340.012		111.88		0.011		0.0137
24.890		342.72		1204		0.54349		340.000		111.43		0.010		0.0137
21.390		341.89		1200		0.39319		339.912		110.59		0.012		0.0137
21.378		342.14		1200		0.44081		339.901		110.45		0.015		0.0137
21.374		342.40		1200		0.49034		339.894		110.18		0.011		0.0137
21.363		342.67		1199		0.54333		339.885		110.08		0.012		0.0137
21.331		341.72		1200		0.34499		339.848		110.70		0.024		0.0137
21.325		341.99		1200		0.39884		339.836		110.53		0.020		0.0137
21.323		342.31		1200		0.45638		339.834		110.43		0.016		0.0137
21.320		342.64		1199		0.51798		339.834		110.32		0.014		0.0137
21.318		342.98		1199		0.58194		339.827		110.10		0.011		0.0137
17.875		341.73		1195		0.34494		339.843		109.41		0.024		0.0137
17.874		342.02		1194		0.39877		339.842		109.16		0.019		0.0137
17.864		342.34		1194		0.45629		339.840		109.07		0.016		0.0137
17.865		342.67		1193		0.51789		339.834		108.96		0.013		0.0138
17.863		343.02		1193		0.58185		339.829		108.81		0.011		0.0137
17.843		341.51		1195		0.34813		339.813		109.58		0.010		0.0137
17.837		341.87		1194		0.42067		339.796		109.67		0.011		0.0137
17.828		342.07		1194		0.46029		339.783		109.19		0.011		0.0137
17.814		342.28		1194		0.50087		339.778		109.07		0.011		0.0138
14.591		341.75		1189		0.34822		339.931		108.48		0.011		0.0138
14.588		341.94		1189		0.38364		339.924		108.38		0.011		0.0138
14.578		342.13		1188		0.42076		339.916		107.50		0.012		0.0138
14.571		342.34		1188		0.46037		339.907		107.75		0.012		0.0138
14.563		342.54		1188		0.50094		339.895		107.74		0.012		0.0138
14.555		341.80		1189		0.34508		339.891		108.11		0.024		0.0138
14.551		342.09		1189		0.39893		339.886		107.89		0.019		0.0138
14.552		342.41		1188		0.45651		339.880		107.74		0.016		0.0138
14.548		342.75		1188		0.51811		339.878		107.65		0.013		0.0138
14.545		343.10		1187		0.58212		339.869		107.45		0.011		0.0138
11.543		341.39		1184		0.34831		339.755		107.39		0.014		0.0138
11.529		341.76		1183		0.42092		339.741		107.09		0.010		0.0138
11.528		341.95		1183		0.46058		339.733		106.78		0.011		0.0138
11.521		342.16		1183		0.50116		339.726		106.89		0.010		0.0138
11.662		341.83		1184		0.34515		339.912		106.73		0.066		0.0138
11.662		342.13		1183		0.39901		339.908		106.98		0.019		0.0139
11.660		342.45		1183		0.45656		339.907		106.75		0.016		0.0139
11.654		342.80		1182		0.51818		339.903		106.56		0.013		0.0139
11.654		343.15		1182		0.58221		339.897		106.39		0.011		0.0139
8.212		341.76		1177		0.34510		339.816		105.61		0.023		0.0139
8.207		342.06		1177		0.39896		339.812		105.47		0.019		0.0139
8.205		342.38		1176		0.45649		339.810		105.29		0.016		0.0139
8.207		342.73		1176		0.51812		339.808		105.11		0.013		0.0139
8.207		343.09		1175		0.58211		339.802		104.84		0.011		0.0139
8.179		341.58		1177		0.34818		339.771		105.71		0.011		0.0139
8.173		341.76		1177		0.38361		339.765		105.77		0.011		0.0139
8.166		341.95		1177		0.42072		339.753		105.41		0.011		0.0139
8.157		342.15		1176		0.46034		339.743		105.06		0.011		0.0139
8.154		342.37		1176		0.50090		339.733		105.14		0.011		0.0140
5.485		341.71		1171		0.34827		339.875		104.55		0.011		0.0140
5.481		341.89		1171		0.38370		339.863		104.42		0.011		0.0140
5.471		342.08		1171		0.42084		339.853		104.43		0.011		0.0140
5.468		342.30		1170		0.46045		339.851		104.18		0.011		0.0140
5.462		342.51		1170		0.50105		339.837		103.97		0.011		0.0140
5.446		341.78		1171		0.34512		339.819		104.40		0.023		0.0140
5.444		342.10		1171		0.39898		339.822		104.26		0.018		0.0140
5.441		342.42		1170		0.45653		339.814		104.00		0.015		0.0140
5.438		342.76		1170		0.51816		339.806		103.80		0.012		0.0140
5.438		343.14		1169		0.58216		339.809		103.63		0.011		0.0141
2.720		341.87		1165		0.34510		339.879		103.24		0.022		0.0141
2.719		342.17		1165		0.39896		339.870		103.04		0.018		0.0141
2.711		342.50		1164		0.45650		339.870		102.78		0.015		0.0141
2.713		342.86		1163		0.51812		339.867		102.64		0.012		0.0141
2.712		343.23		1163		0.58214		339.864		102.46		0.011		0.0140
2.691		341.56		1166		0.34833		339.823		103.81		0.010		0.0141
2.678		341.74		1165		0.38377		339.813		103.50		0.010		0.0141
2.679		341.94		1165		0.42089		339.803		103.54		0.010		0.0141
2.668		342.14		1165		0.46054		339.794		103.14		0.010		0.0141
2.658		342.36		1164		0.50115		339.789		102.74		0.010		0.0132
